# Supplementary material for: Transcriptome Analysis Reveals the Senescence Process Controlling the Flower Opening and Closure Rhythm in the Waterlilies (Nymphaea L.)
Source: Front Plant Sci. 2021 Oct 4;12:701633. doi: 10.3389/fpls.2021.701633 (PMC8521120; doi:10.3389/fpls.2021.701633)
Supplement: Supplementary Table 2 — Transcriptome profile of transcriptional factors. [file Table_2.xlsx]

## Sheet: Sheet1
Transcriptome profile of transcriptional factors
	Gene ID	FPKM(T1)	FPKM(T2)	FPKM(T3)	GOid	ncbi-geneid	nr_annothtion	kegg_annothtion	swissprot_annothtion
bzip	TRINITY_DN56078_c5_g1_i1	138.564	311.176	51.9863	-	-	BZIP transcription factor [Medicago truncatula] AET04526.1 BZIP transcription factor [Medicago truncatula]	-	-
	TRINITY_DN68810_c1_g1_i2	96.6647	21.7234	0	GO:0003700,GO:0006355,GO:0003677,GO:0006355,GO:0005634,GO:0003700,GO:0006355	814630|814630|814630|814630|814629|814630|814630	PREDICTED: ABSCISIC ACID-INSENSITIVE 5-like protein 3 isoform X1 [Musa acuminata subsp. malaccensis]	G-box-binding factor 4	RecName: Full=G-box-binding factor 4; AltName: Full=bZIP transcription factor 40; Short=AtbZIP40
zinc-finger	cluster_contig48392_	408.078	3125.29	5.59084	GO:0008270,GO:0005622,GO:0005515	814644|816171|814641	PREDICTED: zinc finger protein CONSTANS-LIKE 2 [Theobroma cacao]	Zinc finger protein CONSTANS-LIKE 2	RecName: Full=Zinc finger protein CONSTANS-LIKE 2
	cluster_contig45517_	70.5884	808.712	6.07581	GO:0008270,GO:0005622	814644|816171	CONSTANS-like 2a [Glycine max] ABD17253.1 CONSTANS-like 2a [Glycine max] ACJ65311.1 CONSTANS protein [Glycine max] KRH45169.1 hypothetical protein GLYMA_08G255200 [Glycine max]	Zinc finger protein HD1	RecName: Full=Zinc finger protein HD1; AltName: Full=Protein CONSTANS-like; AltName: Full=Protein HEADING DATE 1; Short=OsHd1; AltName: Full=Protein PHOTOPERIOD SENSITIVITY 1
	TRINITY_DN66803_c3_g1_i3	556.414	2531.85	336.359	GO:0003677,GO:0006355	814630|814630	PREDICTED: cyclic dof factor 3-like [Elaeis guineensis]	Cyclic dof factor 3	RecName: Full=Cyclic dof factor 3; AltName: Full=Dof zinc finger protein DOF3.3; Short=AtDOF3.3; AltName: Full=H-protein promoter-binding factor 2a
	cluster_contig48164_	165.667	492	66.3333	GO:0005515	814641	PREDICTED: two-component response regulator-like APRR1 isoform X2 [Nelumbo nucifera]	Zinc finger protein CONSTANS-LIKE 4	RecName: Full=Zinc finger protein CONSTANS-LIKE 4
	TRINITY_DN66803_c3_g1_i2	554.835	1634.44	274.681	GO:0003677,GO:0006355	814630|814630	PREDICTED: cyclic dof factor 3-like [Elaeis guineensis]	Cyclic dof factor 3	RecName: Full=Cyclic dof factor 3; AltName: Full=Dof zinc finger protein DOF3.3; Short=AtDOF3.3; AltName: Full=H-protein promoter-binding factor 2a
	TRINITY_DN59285_c0_g1_i4	125.121	323.115	60.7962	-	-	PREDICTED: zinc finger HIT domain-containing protein 3 isoform X3 [Nelumbo nucifera]	Zinc finger HIT domain-containing protein 3	RecName: Full=Zinc finger HIT domain-containing protein 3; AltName: Full=Thyroid hormone receptor interactor 3; AltName: Full=Thyroid receptor-interacting protein 3; Short=TR-interacting protein 3; Short=TRIP-3
	cluster_contig43096_	1354	822	3178.33	-	-	zinc finger protein AZF3 [Amborella trichopoda] ERM93944.1 hypothetical protein AMTR_s00137p00104280 [Amborella trichopoda]	Zinc finger protein ZAT10	RecName: Full=Zinc finger protein ZAT10; AltName: Full=Salt-tolerance zinc finger
	TRINITY_DN67433_c1_g5_i2	434.226	134.173	638.999	GO:0046872	814644	PREDICTED: zinc finger CCCH domain-containing protein 2-like [Cucumis melo]	Zinc finger CCCH domain-containing protein 35	RecName: Full=Zinc finger CCCH domain-containing protein 35; Short=OsC3H35; AltName: Full=Protein DELAY OF THE ONSET OF SENESCENCE-like
	TRINITY_DN59123_c0_g1_i5	105.604	78.3015	382.272	GO:0046873,GO:0030001,GO:0055085,GO:0016020,GO:0016021,GO:0016021	814891|814891|814670|814652|814636|814636	PREDICTED: zinc transporter 11-like isoform X2 [Gossypium hirsutum]	Zinc transporter 2	RecName: Full=Zinc transporter 2; AltName: Full=ZRT/IRT-like protein 2; Short=OsZIP2; Flags: Precursor
	TRINITY_DN55203_c0_g5_i1	40.6667	27.6667	145	-	-	PREDICTED: zinc finger protein ZAT12-like [Elaeis guineensis]	Zinc finger protein ZAT11	RecName: Full=Zinc finger protein ZAT11
	TRINITY_DN59123_c0_g1_i4	65.0837	60.422	400.276	GO:0046873,GO:0030001,GO:0055085,GO:0016020	814891|814891|814670|814652	PREDICTED: zinc transporter 11-like isoform X2 [Gossypium arboreum]	Zinc transporter 2	RecName: Full=Zinc transporter 2; AltName: Full=ZRT/IRT-like protein 2; Short=OsZIP2; Flags: Precursor
	TRINITY_DN54104_c3_g1_i2	106.667	106.667	930.597	-	-	zinc finger protein AZF3 [Amborella trichopoda] ERM93944.1 hypothetical protein AMTR_s00137p00104280 [Amborella trichopoda]	Zinc finger protein ZAT10	RecName: Full=Zinc finger protein ZAT10; AltName: Full=Salt-tolerance zinc finger
	TRINITY_DN54104_c3_g1_i1	275.333	174.333	2135.4	-	-	zinc finger protein AZF3 [Amborella trichopoda] ERM93944.1 hypothetical protein AMTR_s00137p00104280 [Amborella trichopoda]	Zinc finger protein ZAT10	RecName: Full=Zinc finger protein ZAT10; AltName: Full=Salt-tolerance zinc finger
	TRINITY_DN59123_c0_g1_i2	8.234	2.56352	35.6343	GO:0046873,GO:0030001,GO:0055085,GO:0016020,GO:0016021	814891|814891|814670|814652|814636	PREDICTED: zinc transporter 11 isoform X1 [Nelumbo nucifera]	Zinc transporter 2	RecName: Full=Zinc transporter 2; AltName: Full=ZRT/IRT-like protein 2; Short=OsZIP2; Flags: Precursor
	cluster_contig48272_	16.8009	10.5928	153.259	GO:0008270,GO:0008270,GO:0005634	814644|814644|814629	PREDICTED: zinc finger AN1 domain-containing stress-associated protein 12 [Prunus mume]	Zinc finger AN1 domain-containing stress-associated protein 12	RecName: Full=Zinc finger AN1 domain-containing stress-associated protein 12; Short=AtSAP12
	TRINITY_DN59123_c0_g1_i3	113.786	27.1639	471.939	GO:0046873,GO:0030001,GO:0055085,GO:0016020	814891|814891|814670|814652	PREDICTED: zinc transporter 11 isoform X2 [Nelumbo nucifera]	Zinc transporter 2	RecName: Full=Zinc transporter 2; AltName: Full=ZRT/IRT-like protein 2; Short=OsZIP2; Flags: Precursor
	TRINITY_DN59123_c0_g1_i1	51.8824	20.7227	384.167	GO:0046873,GO:0030001,GO:0055085,GO:0016020	814891|814891|814670|814652	PREDICTED: zinc transporter 11 isoform X2 [Nelumbo nucifera]	Zinc transporter 2	RecName: Full=Zinc transporter 2; AltName: Full=ZRT/IRT-like protein 2; Short=OsZIP2; Flags: Precursor
	TRINITY_DN55203_c0_g4_i2	0.999783	4.63273	88.9284	-	-	Zinc finger protein ZAT11 [Anthurium amnicola]	Zinc finger protein ZAT5	RecName: Full=Zinc finger protein ZAT5
	TRINITY_DN55203_c0_g2_i1	5.33333	6.28889	126.333	-	-	Zinc finger protein ZAT12 [Ananas comosus]	Zinc finger protein ZAT11	RecName: Full=Zinc finger protein ZAT11
	TRINITY_DN55203_c0_g4_i1	0.000215141	5.70059	139.405	-	-	Zinc finger protein ZAT11 [Anthurium amnicola]	Zinc finger protein ZAT5	RecName: Full=Zinc finger protein ZAT5
	TRINITY_DN64974_c1_g2_i12	25.6926	0.0164441	62.6166	GO:0046872	814644	PREDICTED: zinc finger CCCH domain-containing protein 37 isoform X1 [Nelumbo nucifera]	Zinc finger CCCH domain-containing protein 37	RecName: Full=Zinc finger CCCH domain-containing protein 37; Short=AtC3H37; AltName: Full=ENHANCER OF AG-4 protein 1
	cluster_contig42761_	175.889	297.911	800.322	GO:0008270,GO:0005622,GO:0006270,GO:0032040,GO:0000398,GO:0005681,GO:0003677,GO:0006367,GO:0032968,GO:0005634,GO:0008270,GO:0005634	814644|816171|814641|816230|814913|816389|814630|820954|821831|814629|814644|814629	PREDICTED: putative zinc finger protein At1g68190 [Vitis vinifera]	Putative zinc finger protein At1g68190	RecName: Full=Putative zinc finger protein At1g68190
	TRINITY_DN56548_c0_g1_i2	69.2886	118.317	394.004	-	-	PREDICTED: zinc finger protein ZAT5-like [Elaeis guineensis]	Zinc finger protein ZAT5	RecName: Full=Zinc finger protein ZAT5
	TRINITY_DN58265_c0_g1_i2	15.426	27.9985	93.1174	GO:0016020,GO:0004583,GO:0006488,GO:0005789	814652|831764|827549|814651	PREDICTED: probable protein S-acyltransferase 4 [Musa acuminata subsp. malaccensis]	Probable protein S-acyltransferase 4	RecName: Full=Probable protein S-acyltransferase 4; AltName: Full=Probable palmitoyltransferase At3g56930; AltName: Full=Zinc finger DHHC domain-containing protein At3g56930
	TRINITY_DN52813_c1_g2_i1	69.7946	188.435	433.304	GO:0046873,GO:0030001,GO:0055085,GO:0016020	814891|814891|814670|814652	PREDICTED: zinc transporter 1 [Eucalyptus grandis]	Zinc transporter 3	RecName: Full=Zinc transporter 3; AltName: Full=ZRT/IRT-like protein 3; Short=OsZIP3; Flags: Precursor
	cluster_contig25608_	30.9216	117.283	203.75	GO:0046873,GO:0030001,GO:0055085,GO:0016020	814891|814891|814670|814652	PREDICTED: zinc transporter 1-like [Fragaria vesca subsp. vesca]	Zinc transporter 4	RecName: Full=Zinc transporter 4; AltName: Full=ZRT/IRT-like protein 4; Short=OsZIP4; Flags: Precursor
	cluster_contig32069_	22.794	64.0741	169.461	GO:0046873,GO:0030001,GO:0055085,GO:0016020	814891|814891|814670|814652	PREDICTED: zinc transporter 5-like [Nicotiana tabacum]	Zinc transporter 8	RecName: Full=Zinc transporter 8; AltName: Full=ZRT/IRT-like protein 8; Short=OsZIP8; Flags: Precursor
	cluster_contig48527_	10.1106	38.7434	81.2352	GO:0008270,GO:0005622,GO:0006270,GO:0032040,GO:0000398,GO:0005681,GO:0008270,GO:0005634	814644|816171|814641|816230|814913|816389|814644|814629	PREDICTED: zinc finger protein CONSTANS-LIKE 9 [Nelumbo nucifera]	Putative zinc finger protein At1g68190	RecName: Full=Putative zinc finger protein At1g68190
	TRINITY_DN56548_c0_g1_i1	79.7114	124.35	708.741	GO:0046872	814644	PREDICTED: zinc finger protein ZAT5-like [Gossypium raimondii] KJB35214.1 hypothetical protein B456_006G104800 [Gossypium raimondii]	Zinc finger protein ZAT5	RecName: Full=Zinc finger protein ZAT5
MYB	TRINITY_DN63185_c1_g1_i12	12.2796	36.487	0.0052811	GO:0003676,GO:0005524,GO:0016818,GO:0006338,GO:0005634	814642|814641|814696|817055|814629	PREDICTED: transcription factor GAMYB isoform X1 [Nelumbo nucifera] XP_010266743.1 PREDICTED: transcription factor GAMYB isoform X1 [Nelumbo nucifera] XP_010266744.1 PREDICTED: transcription factor GAMYB isoform X1 [Nelumbo nucifera] XP_010266745.1 PREDICTED: transcription factor GAMYB isoform X1 [Nelumbo nucifera] XP_019054453.1 PREDICTED: transcription factor GAMYB isoform X1 [Nelumbo nucifera]	Transcription factor GAMYB	RecName: Full=Transcription factor GAMYB; AltName: Full=OsGAMyb
	cluster_contig25251_	8.09426	31.9988	0	-	-	PREDICTED: myb-like protein L isoform X2 [Elaeis guineensis]	Myb-like DNA-binding protein myb-1	RecName: Full=Myb-like DNA-binding protein myb-1
	TRINITY_DN58885_c3_g1_i2	793.493	445.597	1682.76	-	-	MYB transcription factor MYB178 [Glycine max] ABH02834.1 MYB transcription factor MYB178 [Glycine max]	Transcription factor MYB44	RecName: Full=Transcription factor MYB44; AltName: Full=Myb-related protein 44; Short=AtMYB44; AltName: Full=Myb-related protein R1; Short=AtMYBR1
	TRINITY_DN58885_c3_g1_i1	1408.17	626.07	2614.24	-	-	PREDICTED: transcription factor MYB44 [Glycine max] KRH57983.1 hypothetical protein GLYMA_05G098200 [Glycine max]	Transcription factor MYB44	RecName: Full=Transcription factor MYB44; AltName: Full=Myb-related protein 44; Short=AtMYB44; AltName: Full=Myb-related protein R1; Short=AtMYBR1
	TRINITY_DN67806_c2_g1_i4	132.611	61.4688	268.627	-	-	PREDICTED: transcription factor DIVARICATA-like isoform X1 [Nelumbo nucifera]	Transcription factor SRM1 {ECO:0000305}	RecName: Full=Transcription factor SRM1; AltName: Full=Myb-related protein SRM1; AltName: Full=Protein SALT-RELATED MYB 1
	TRINITY_DN70584_c0_g1_i5	2797.22	1218.2	5602.8	-	-	MYB transcription factor MYB178 [Glycine max] ABH02834.1 MYB transcription factor MYB178 [Glycine max]	Transcription factor MYB44	RecName: Full=Transcription factor MYB44; AltName: Full=Myb-related protein 44; Short=AtMYB44; AltName: Full=Myb-related protein R1; Short=AtMYBR1
	TRINITY_DN62286_c0_g1_i1	52.1263	29.3128	141.865	-	-	PREDICTED: myb-related protein Zm1-like isoform X1 [Raphanus sativus]	Transcription factor MYB122	RecName: Full=Transcription factor MYB122; AltName: Full=Myb-related protein 122; Short=AtMYB122
	cluster_contig10025_	3465.99	484.075	2547.75	GO:0003676,GO:0005524,GO:0016818,GO:0006338,GO:0005634	814642|814641|814696|817055|814629	myb-related protein 305-like [Dendrobium catenatum]	Myb-related protein 305	RecName: Full=Myb-related protein 305
	TRINITY_DN62286_c0_g1_i2	287.969	172.886	906.833	GO:0008053	2539844	unnamed protein product, partial [Vitis vinifera]	Myb-related protein Myb4	RecName: Full=Myb-related protein Myb4; AltName: Full=OsMyb4; AltName: Full=Transcription factor RLTR1
	TRINITY_DN59075_c1_g1_i3	18.3586	16.9699	92.7668	-	-	PREDICTED: myb-related protein 330-like [Nelumbo nucifera] XP_010245159.1 PREDICTED: myb-related protein 330-like [Nelumbo nucifera] XP_010245160.1 PREDICTED: myb-related protein 330-like [Nelumbo nucifera]	Transcription factor MYB105 {ECO:0000305}	RecName: Full=Transcription factor MYB52; AltName: Full=Myb-related protein 52; Short=AtMYB52; AltName: Full=Protein ABA-HYPERSENSTIVE 1
	TRINITY_DN62286_c0_g1_i3	151.9	103.547	573.867	-	-	PREDICTED: myb-related protein Myb4 [Nelumbo nucifera]	Myb-related protein Myb4	RecName: Full=Myb-related protein Myb4; AltName: Full=OsMyb4; AltName: Full=Transcription factor RLTR1
	cluster_contig41730_	22.3379	8.25358	70.7691	GO:0008053	2539844	transcription factor MYB14 [Jatropha curcas] KDP26537.1 hypothetical protein JCGZ_17695 [Jatropha curcas] AIT52249.1 MYB family protein [Jatropha curcas]	Myb-related protein Myb4	RecName: Full=Myb-related protein Myb4; AltName: Full=OsMyb4; AltName: Full=Transcription factor RLTR1
	cluster_contig31379_	43.8306	17.8111	176.351	-	-	myb-like protein AA [Amborella trichopoda] ERM97255.1 hypothetical protein AMTR_s00119p00105590 [Amborella trichopoda]	Transcription factor MYB105 {ECO:0000305}	RecName: Full=Transcription factor MYB56; AltName: Full=Myb-related protein 56; Short=AtMYB56; AltName: Full=Protein BRASSINOSTEROIDS AT VASCULAR AND ORGANIZING CENTER
	TRINITY_DN49523_c0_g1_i1	11.6667	18.3333	362.667	-	-	PREDICTED: protein RADIALIS-like 4 [Glycine max] KRH24466.1 hypothetical protein GLYMA_12G042900 [Glycine max]	Protein RADIALIS-like 1	RecName: Full=Protein RADIALIS-like 1; Short=AtRL1; Short=Protein RAD-like 1; AltName: Full=Protein RADIALIS-LIKE SANT/MYB 2; Short=Protein RSM2
	TRINITY_DN64836_c1_g1_i11	77.9679	2.4396	52.6672	-	-	myb family transcription factor EFM [Amborella trichopoda] ERN14420.1 hypothetical protein AMTR_s00033p00241280 [Amborella trichopoda]	Transcription factor HHO2 {ECO:0000305}	RecName: Full=Myb family transcription factor EFM; AltName: Full=Protein EARLY FLOWERING MYB
	TRINITY_DN62286_c0_g2_i1	216.672	228.384	916.379	GO:0003676,GO:0005524,GO:0016818,GO:0006338,GO:0005634	814642|814641|814696|817055|814629	PREDICTED: myb-related protein Myb4 [Nelumbo nucifera]	Myb-related protein Myb4	RecName: Full=Myb-related protein Myb4; AltName: Full=OsMyb4; AltName: Full=Transcription factor RLTR1
	cluster_contig9979_	1277.38	312.996	894.617	-	-	PREDICTED: myb-related protein 305-like [Nicotiana tabacum]	Transcription factor MYB21	RecName: Full=Transcription factor MYB21; AltName: Full=Myb homolog 3; Short=AtMyb3; AltName: Full=Myb-related protein 21; Short=AtMYB21
	cluster_contig9024_	820.495	185.689	524.571	-	-	PREDICTED: transcription factor MYB108-like isoform X2 [Musa acuminata subsp. malaccensis]	Myb-related protein 340	RecName: Full=Myb-related protein 340
WRKY	TRINITY_DN69072_c2_g2_i1	452	317.667	1225.67	GO:0003700,GO:0043565,GO:0006355,GO:0005886,GO:0016021	814630|814671|814630|814636|814636	PREDICTED: probable WRKY transcription factor 31 [Ipomoea nil]	WRKY transcription factor 6 {ECO:0000303|PubMed:11722756}	RecName: Full=WRKY transcription factor 6; AltName: Full=WRKY DNA-binding protein 6; Short=AtWRKY6
	cluster_contig24088_	144.745	83.3747	332.978	GO:0003700,GO:0043565,GO:0006355	814630|814671|814630	PREDICTED: probable WRKY transcription factor 65 [Arachis ipaensis]	Probable WRKY transcription factor 69	RecName: Full=Probable WRKY transcription factor 69; AltName: Full=WRKY DNA-binding protein 69
	TRINITY_DN64229_c2_g1_i2	275.824	192.246	837.593	GO:0003700,GO:0006355,GO:0005634,GO:0003700,GO:0043565,GO:0006355,GO:0006886,GO:0005801,GO:0016020,GO:0043093,GO:0090529,GO:0005737	814630|814630|814629|814630|814671|814630|814858|816698|814652|944783|944823|814644	PREDICTED: probable WRKY transcription factor 31 [Nelumbo nucifera]	WRKY transcription factor 6 {ECO:0000303|PubMed:11722756}	RecName: Full=WRKY transcription factor 6; AltName: Full=WRKY DNA-binding protein 6; Short=AtWRKY6
	cluster_contig28164_	190.62	121.256	578.236	GO:0003700,GO:0043565,GO:0006355	814630|814671|814630	PREDICTED: WRKY transcription factor WRKY24 [Vitis vinifera]	WRKY transcription factor WRKY24 {ECO:0000303|PubMed:16919842}	RecName: Full=WRKY transcription factor WRKY24; Short=OsWRKY24
	TRINITY_DN66495_c1_g1_i5	202.272	120.562	598.202	GO:0003700,GO:0043565,GO:0006355	814630|814671|814630	PREDICTED: WRKY transcription factor WRKY24 [Vitis vinifera]	WRKY transcription factor WRKY24 {ECO:0000303|PubMed:16919842}	RecName: Full=WRKY transcription factor WRKY24; Short=OsWRKY24
	cluster_contig25683_	63.2167	56.0867	286.389	-	-	WRKY [Vitis vinifera]	WRKY transcription factor WRKY51 {ECO:0000303|PubMed:15618416}	RecName: Full=WRKY transcription factor WRKY51; Short=OsWRKY51
	cluster_contig48377_	294.325	166.789	915.732	GO:0003700,GO:0043565,GO:0006355	814630|814671|814630	PREDICTED: WRKY transcription factor WRKY24 [Vitis vinifera]	WRKY transcription factor WRKY24 {ECO:0000303|PubMed:16919842}	RecName: Full=WRKY transcription factor WRKY24; Short=OsWRKY24
	TRINITY_DN65538_c0_g1_i5	73.9214	54.9587	303.356	GO:0003700,GO:0043565,GO:0006355	814630|814671|814630	putative WRKY transcription factor 69 [Morus notabilis] EXB92371.1 putative WRKY transcription factor 69 [Morus notabilis]	Probable WRKY transcription factor 69	RecName: Full=Probable WRKY transcription factor 69; AltName: Full=WRKY DNA-binding protein 69
	cluster_contig29659_	51.7502	20.1041	139.318	GO:0003700,GO:0043565,GO:0006355	814630|814671|814630	probable WRKY transcription factor 50 [Amborella trichopoda] ERN03839.1 hypothetical protein AMTR_s00078p00145410 [Amborella trichopoda]	Probable WRKY transcription factor 50	RecName: Full=Probable WRKY transcription factor 50; AltName: Full=WRKY DNA-binding protein 50
	cluster_contig17216_	598.871	277.541	1939.39	GO:0003700,GO:0043565,GO:0006355,GO:0006914,GO:0006886,GO:0005801,GO:0016020,GO:0019901	814630|814671|814630|815112|814858|816698|814652|814714	PREDICTED: probable WRKY transcription factor 31 [Nelumbo nucifera]	WRKY transcription factor 6 {ECO:0000303|PubMed:11722756}	RecName: Full=WRKY transcription factor 6; AltName: Full=WRKY DNA-binding protein 6; Short=AtWRKY6
	TRINITY_DN60182_c0_g1_i13	238.401	193.856	1366.94	GO:0003700,GO:0043565,GO:0006355	814630|814671|814630	PREDICTED: probable WRKY transcription factor 41 [Nelumbo nucifera]	Probable WRKY transcription factor 53	RecName: Full=Probable WRKY transcription factor 53; AltName: Full=WRKY DNA-binding protein 53
	cluster_contig27281_	9.59105	8.25466	60.4297	GO:0003700,GO:0006355,GO:0007049,GO:0048870,GO:0031514	814630|814630|814895|816795|174102	PREDICTED: probable WRKY transcription factor 40 [Phoenix dactylifera]	WRKY transcription factor WRKY76 {ECO:0000303|PubMed:15618416}	RecName: Full=WRKY transcription factor WRKY76; Short=OsWRKY76
	cluster_contig17217_	223.539	97.3585	769.191	GO:0003700,GO:0043565,GO:0006355,GO:0006914,GO:0006886,GO:0005801,GO:0016020,GO:0019901	814630|814671|814630|815112|814858|816698|814652|814714	PREDICTED: probable WRKY transcription factor 31 [Nelumbo nucifera]	WRKY transcription factor 6 {ECO:0000303|PubMed:11722756}	RecName: Full=WRKY transcription factor 6; AltName: Full=WRKY DNA-binding protein 6; Short=AtWRKY6
	TRINITY_DN60182_c0_g1_i3	124.915	51.1366	412.647	GO:0003700,GO:0043565,GO:0006355	814630|814671|814630	PREDICTED: probable WRKY transcription factor 53 [Elaeis guineensis]	Probable WRKY transcription factor 41	RecName: Full=Probable WRKY transcription factor 41; AltName: Full=WRKY DNA-binding protein 41
	cluster_contig45206_	42.812	12.3941	106.44	-	-	PREDICTED: WRKY transcription factor WRKY76 [Elaeis guineensis]	WRKY transcription factor WRKY76 {ECO:0000303|PubMed:15618416}	RecName: Full=WRKY transcription factor WRKY76; Short=OsWRKY76
	cluster_contig20200_	224.86	85.1707	765.991	GO:0003700,GO:0043565,GO:0006355	814630|814671|814630	PREDICTED: probable WRKY transcription factor 41 [Nelumbo nucifera]	Probable WRKY transcription factor 53	RecName: Full=Probable WRKY transcription factor 53; AltName: Full=WRKY DNA-binding protein 53
	TRINITY_DN53876_c1_g2_i4	19.7077	12.5654	130.652	GO:0003700,GO:0006355,GO:0003700,GO:0043565,GO:0006355,GO:0007049,GO:0048870,GO:0031514	814630|814630|814630|814671|814630|814895|816795|174102	WRKY DNA-binding protein 40, putative isoform 1 [Theobroma cacao]	WRKY transcription factor WRKY76 {ECO:0000303|PubMed:15618416}	RecName: Full=WRKY transcription factor WRKY76; Short=OsWRKY76
	TRINITY_DN66495_c1_g1_i7	30.3148	8.96917	96.0257	GO:0003700,GO:0043565,GO:0006355	814630|814671|814630	PREDICTED: WRKY transcription factor WRKY24 [Vitis vinifera]	WRKY transcription factor WRKY24 {ECO:0000303|PubMed:16919842}	RecName: Full=WRKY transcription factor WRKY24; Short=OsWRKY24
	TRINITY_DN53932_c1_g1_i7	9.33384	9.78178	109.564	GO:0003700,GO:0043565,GO:0006355	814630|814671|814630	WRKY transcription factor 85 [Manihot esculenta] OAY48894.1 hypothetical protein MANES_05G013500 [Manihot esculenta]	Probable WRKY transcription factor 23	RecName: Full=Probable WRKY transcription factor 23; AltName: Full=WRKY DNA-binding protein 23
	TRINITY_DN69072_c2_g1_i1	130.536	51.5554	569.564	GO:0003700,GO:0043565,GO:0006355,GO:0006367,GO:0005672,GO:0005886,GO:0016021	814630|814671|814630|820954|828546|814636|814636	PREDICTED: probable WRKY transcription factor 31 [Nelumbo nucifera]	WRKY transcription factor 6 {ECO:0000303|PubMed:11722756}	RecName: Full=WRKY transcription factor 6; AltName: Full=WRKY DNA-binding protein 6; Short=AtWRKY6
	TRINITY_DN70410_c3_g1_i4	36.8432	20.4656	249.628	-	-	BnaA01g13720D [Brassica napus]	Probable WRKY transcription factor 11	RecName: Full=Probable WRKY transcription factor 11; AltName: Full=WRKY DNA-binding protein 11
	TRINITY_DN70410_c3_g1_i7	19.5445	4.33499	57.0763	-	-	PREDICTED: WRKY transcription factor WRKY51 [Elaeis guineensis]	Probable WRKY transcription factor 11	RecName: Full=Probable WRKY transcription factor 11; AltName: Full=WRKY DNA-binding protein 11
	cluster_contig26968_	134.106	28.4913	444.197	GO:0003700,GO:0043565,GO:0006355	814630|814671|814630	PREDICTED: WRKY transcription factor WRKY76 [Elaeis guineensis]	WRKY transcription factor WRKY76 {ECO:0000303|PubMed:15618416}	RecName: Full=WRKY transcription factor WRKY76; Short=OsWRKY76
	cluster_contig26967_	113.227	25.1754	419.137	GO:0048870,GO:0031514	816795|174102	PREDICTED: WRKY transcription factor WRKY76 [Elaeis guineensis]	WRKY transcription factor WRKY76 {ECO:0000303|PubMed:15618416}	RecName: Full=WRKY transcription factor WRKY76; Short=OsWRKY76
	cluster_contig28407_	4	2	36.2269	GO:0003700,GO:0043565,GO:0006355	814630|814671|814630	PREDICTED: probable WRKY transcription factor 40 isoform X1 [Elaeis guineensis]	WRKY transcription factor WRKY76 {ECO:0000303|PubMed:15047897}	RecName: Full=WRKY transcription factor WRKY76; Short=OsWRKY76
	TRINITY_DN61076_c1_g1_i7	39.0127	2.74684	78.4466	GO:0005524,GO:0005524,GO:0016887,GO:0005515,GO:0043531,GO:0005515,GO:0007165,GO:0005524,GO:0005515,GO:0007165,GO:0005515	814641|814641|814660|814641|815898|814641|814673|814641|814641|814673|814641	PREDICTED: TMV resistance protein N-like [Nelumbo nucifera]	Probable WRKY transcription factor 16	RecName: Full=Probable WRKY transcription factor 16; AltName: Full=WRKY DNA-binding protein 16
	TRINITY_DN53755_c1_g1_i2	13.7721	0	21.7301	-	-	PREDICTED: probable WRKY transcription factor 51 [Cucumis melo]	Probable WRKY transcription factor 50	RecName: Full=Probable WRKY transcription factor 50; AltName: Full=WRKY DNA-binding protein 50
	TRINITY_DN60182_c0_g1_i4	3.54946	0	47.6221	GO:0003700,GO:0043565,GO:0006355	814630|814671|814630	PREDICTED: probable WRKY transcription factor 53 [Elaeis guineensis]	Probable WRKY transcription factor 53	RecName: Full=Probable WRKY transcription factor 53; AltName: Full=WRKY DNA-binding protein 53
	cluster_contig25233_	419.489	74.0699	152.673	GO:0005515,GO:0043531,GO:0005515	814641|815898|814641	PREDICTED: TMV resistance protein N-like isoform X2 [Juglans regia]	Disease resistance protein RRS1 {ECO:0000303|PubMed:19519800}	RecName: Full=Disease resistance protein RRS1; AltName: Full=Disease resistance protein RCH2; AltName: Full=Disease resistance protein SLH1; AltName: Full=Probable WRKY transcription factor 52; AltName: Full=Protein RPS4-homolog; AltName: Full=Protein SENSITIVE TO LOW HUMIDITY 1; AltName: Full=Resistance to Colletotrichum higginsianum 2 protein; AltName: Full=Resistance to Ralstonia solanacearum …
	TRINITY_DN55937_c7_g1_i4	117.058	10.1355	27.1574	GO:0043531,GO:0005515	815898|814641	PREDICTED: TMV resistance protein N-like isoform X2 [Nelumbo nucifera]	Probable WRKY transcription factor 16	RecName: Full=Probable WRKY transcription factor 16; AltName: Full=WRKY DNA-binding protein 16
	cluster_contig25234_	573.073	132.999	148.409	GO:0005515	814641	PREDICTED: TMV resistance protein N-like [Ipomoea nil]	Probable WRKY transcription factor 16	RecName: Full=Probable WRKY transcription factor 16; AltName: Full=WRKY DNA-binding protein 16
	TRINITY_DN53316_c1_g1_i4	9.66667	26.6667	131.21	GO:0003700,GO:0043565,GO:0006355	814630|814671|814630	probable WRKY transcription factor 75 [Amborella trichopoda]	Probable WRKY transcription factor 75	RecName: Full=Probable WRKY transcription factor 75; AltName: Full=WRKY DNA-binding protein 75
	TRINITY_DN63446_c1_g1_i8	9.32191	20.6279	241.651	GO:0003700,GO:0043565,GO:0006355,GO:0070206	814630|814671|814630|827118	PREDICTED: probable WRKY transcription factor 72 isoform X1 [Nelumbo nucifera]	Probable WRKY transcription factor 72	RecName: Full=Probable WRKY transcription factor 72; AltName: Full=WRKY DNA-binding protein 72
	TRINITY_DN63760_c0_g2_i3	1.16869e-05	21.4765	70.5436	-	-	PREDICTED: probable WRKY transcription factor 45 isoform X1 [Ipomoea nil]	Probable WRKY transcription factor 75	RecName: Full=Probable WRKY transcription factor 75; AltName: Full=WRKY DNA-binding protein 75
NAC	cluster_contig19237_	320.976	150.413	597.9	-	-	protein NTM1-like 9 isoform X2 [Amborella trichopoda] XP_020524230.1 protein NTM1-like 9 isoform X2 [Amborella trichopoda]	Protein NTM1-like 9 {ECO:0000303|PubMed:17158162}	RecName: Full=Protein NTM1-like 9; AltName: Full=Calmodulin-binding NAC protein
	TRINITY_DN67350_c2_g1_i1	1377.3	745.276	2955.03	GO:0003677,GO:0006355	814630|814630	NAC domain-containing protein [Boehmeria nivea]	NAC domain-containing protein 2	RecName: Full=NAC domain-containing protein 2; Short=ANAC002
	TRINITY_DN67350_c2_g1_i8	111.867	49.49	206.563	GO:0003677,GO:0006355	814630|814630	NAC domain-containing protein [Boehmeria nivea]	NAC domain-containing protein 2	RecName: Full=NAC domain-containing protein 2; Short=ANAC002
	TRINITY_DN66342_c4_g1_i6	106.074	62.0606	257.681	GO:0003677,GO:0006355	814630|814630	PREDICTED: protein CUP-SHAPED COTYLEDON 2-like [Gossypium hirsutum]	Protein CUP-SHAPED COTYLEDON 2	RecName: Full=Protein CUP-SHAPED COTYLEDON 2; AltName: Full=NAC domain-containing protein 98; Short=ANAC098; AltName: Full=NAC domain-containing protein CUC2
	TRINITY_DN64682_c2_g4_i3	23.286	44.8935	191.506	GO:0003677,GO:0006355	814630|814630	PREDICTED: NAC domain-containing protein 83-like [Nelumbo nucifera]	NAC domain-containing protein 83 {ECO:0000303|PubMed:15029955}	RecName: Full=NAC domain-containing protein 83; Short=ANAC083; AltName: Full=Protein VND-INTERACTING 2
	cluster_contig19238_	259.471	140.905	613.098	-	-	protein NTM1-like 9 isoform X2 [Amborella trichopoda] XP_020524230.1 protein NTM1-like 9 isoform X2 [Amborella trichopoda]	Protein NTM1-like 9 {ECO:0000303|PubMed:17158162}	RecName: Full=Protein NTM1-like 9; AltName: Full=Calmodulin-binding NAC protein
	TRINITY_DN64682_c2_g4_i2	54.5622	71.5402	312.61	GO:0003677,GO:0006355	814630|814630	PREDICTED: NAC domain-containing protein 83-like [Nelumbo nucifera]	NAC domain-containing protein 83 {ECO:0000303|PubMed:15029955}	RecName: Full=NAC domain-containing protein 83; Short=ANAC083; AltName: Full=Protein VND-INTERACTING 2
	TRINITY_DN56876_c2_g1_i3	510.167	200.756	1188.63	-	-	PREDICTED: NAC domain-containing protein 2 [Vitis vinifera]	NAC domain-containing protein 48	RecName: Full=NAC domain-containing protein 48; Short=ONAC048
	cluster_contig28182_	82.0064	26.4519	159.852	GO:0003677,GO:0006355	814630|814630	NAC domain-containing protein 74 [Ananas comosus]	NAC domain-containing protein 74	RecName: Full=NAC domain-containing protein 74; Short=ONAC074
	cluster_contig31985_	1276.17	602.838	3696.18	-	-	NAC domain-containing protein 2 [Morus notabilis] EXB60108.1 NAC domain-containing protein 2 [Morus notabilis]	NAC domain-containing protein 48	RecName: Full=NAC domain-containing protein 48; Short=ONAC048
	TRINITY_DN56876_c2_g1_i1	240.25	66.2084	415.363	-	-	PREDICTED: NAC domain-containing protein 2 [Eucalyptus grandis]	NAC domain-containing protein 48	RecName: Full=NAC domain-containing protein 48; Short=ONAC048
	TRINITY_DN61249_c1_g1_i2	131.458	67.4414	449.885	GO:0003677,GO:0006355	814630|814630	NAC transcription factor 29 [Vitis vinifera] ACX47024.1 NAP-like transcription factor [Vitis vinifera]	NAC transcription factor 29	RecName: Full=NAC transcription factor 29; Short=AtNAC029; AltName: Full=Protein NAC-LIKE, ACTIVATED BY AP3/PI; Short=AtNAP
	cluster_contig38530_	706.333	331	2233.33	GO:0003677,GO:0006355	814630|814630	NAC domain-containing protein 48 [Amborella trichopoda] ERM95122.1 hypothetical protein AMTR_s00009p00259320 [Amborella trichopoda]	NAC domain-containing protein 2	RecName: Full=NAC domain-containing protein 2; Short=ANAC002
	TRINITY_DN56876_c2_g1_i2	128.743	51.5312	375.488	GO:0003677,GO:0006355	814630|814630	transcription factor NAC1 [Jatropha curcas] AGL39681.1 NAC transcription factor 025 [Jatropha curcas] KDP32838.1 hypothetical protein JCGZ_12130 [Jatropha curcas]	NAC domain-containing protein 48	RecName: Full=NAC domain-containing protein 48; Short=ONAC048
	TRINITY_DN61249_c1_g1_i15	53.1211	18.1011	133.542	GO:0003677,GO:0006355	814630|814630	PREDICTED: protein ATAF2-like [Tarenaya hassleriana]	NAC transcription factor 29	RecName: Full=NAC transcription factor 29; Short=AtNAC029; AltName: Full=Protein NAC-LIKE, ACTIVATED BY AP3/PI; Short=AtNAP
	TRINITY_DN61249_c1_g1_i11	177.526	79.3087	618.542	GO:0003677,GO:0006355	814630|814630	NAC transcription factor 29 [Vitis vinifera] ACX47024.1 NAP-like transcription factor [Vitis vinifera]	NAC transcription factor 29	RecName: Full=NAC transcription factor 29; Short=AtNAC029; AltName: Full=Protein NAC-LIKE, ACTIVATED BY AP3/PI; Short=AtNAP
	TRINITY_DN61249_c1_g1_i17	47.3661	30.3518	260.904	GO:0003677,GO:0006355	814630|814630	NAC transcription factor 29 [Vitis vinifera] ACX47024.1 NAP-like transcription factor [Vitis vinifera]	NAC transcription factor 29	RecName: Full=NAC transcription factor 29; Short=AtNAC029; AltName: Full=Protein NAC-LIKE, ACTIVATED BY AP3/PI; Short=AtNAP
	TRINITY_DN61249_c1_g1_i7	132.963	54.5281	506.497	GO:0003677,GO:0006355	814630|814630	NAC transcription factor 29 [Vitis vinifera] ACX47024.1 NAP-like transcription factor [Vitis vinifera]	NAC transcription factor 29	RecName: Full=NAC transcription factor 29; Short=AtNAC029; AltName: Full=Protein NAC-LIKE, ACTIVATED BY AP3/PI; Short=AtNAP
	TRINITY_DN61249_c1_g1_i13	157.145	46.3975	608.765	GO:0003677,GO:0006355	814630|814630	NAC transcription factor 29 [Vitis vinifera] ACX47024.1 NAP-like transcription factor [Vitis vinifera]	NAC transcription factor 29	RecName: Full=NAC transcription factor 29; Short=AtNAC029; AltName: Full=Protein NAC-LIKE, ACTIVATED BY AP3/PI; Short=AtNAP
	TRINITY_DN61249_c1_g1_i12	131.83	35.979	626.698	GO:0003677,GO:0006355	814630|814630	NAC transcription factor 29 [Vitis vinifera] ACX47024.1 NAP-like transcription factor [Vitis vinifera]	NAC transcription factor 29	RecName: Full=NAC transcription factor 29; Short=AtNAC029; AltName: Full=Protein NAC-LIKE, ACTIVATED BY AP3/PI; Short=AtNAP
	TRINITY_DN64776_c5_g3_i8	11.4101	9.39083	182.842	GO:0003677,GO:0006355	814630|814630	NAC transcription factors 47 [Manihot esculenta] OAY35313.1 hypothetical protein MANES_12G090500 [Manihot esculenta]	NAC domain-containing protein 73 {ECO:0000303|PubMed:15029955}	RecName: Full=NAC domain-containing protein 73; Short=ANAC073; AltName: Full=Protein SECONDARY WALL-ASSOCIATED NAC DOMAIN PROTEIN 2
	TRINITY_DN53743_c1_g1_i6	0	7.09927	95.4673	GO:0003677,GO:0006355	814630|814630	NAC domain-containing protein 100 [Amborella trichopoda] ERM94547.1 hypothetical protein AMTR_s00010p00266320 [Amborella trichopoda]	NAC domain-containing protein 100	RecName: Full=NAC domain-containing protein 100; Short=ANAC100; Short=AtNAC5
	TRINITY_DN53743_c1_g1_i8	0	8.35676	35.8355	GO:0003677,GO:0006355	814630|814630	BnaAnng06380D [Brassica napus]	NAC domain-containing protein 100	RecName: Full=NAC domain-containing protein 100; Short=ANAC100; Short=AtNAC5
	cluster_contig43033_	9	627.667	475.667	GO:0003677,GO:0006355	814630|814630	PREDICTED: NAC domain-containing protein 100-like [Musa acuminata subsp. malaccensis]	NAC domain-containing protein 21/22	RecName: Full=NAC domain-containing protein 21/22; Short=ANAC021/ANAC022
	TRINITY_DN53335_c1_g2_i4	3.34362	38.9474	155.193	GO:0003677,GO:0006355	814630|814630	NAC domain-containing protein 92 isoform X1 [Amborella trichopoda]	Protein CUP-SHAPED COTYLEDON 2	RecName: Full=Protein CUP-SHAPED COTYLEDON 2; AltName: Full=NAC domain-containing protein 98; Short=ANAC098; AltName: Full=NAC domain-containing protein CUC2
	TRINITY_DN64682_c2_g4_i4	53.2772	104.625	404.263	GO:0003677,GO:0006355	814630|814630	PREDICTED: NAC domain-containing protein 83-like [Musa acuminata subsp. malaccensis]	NAC domain-containing protein 68	RecName: Full=NAC domain-containing protein 68; Short=ONAC068
	TRINITY_DN59517_c0_g1_i1	38.3333	4.25585	1.33333	GO:0003677,GO:0006355	814630|814630	PREDICTED: NAC domain-containing protein 35-like [Nicotiana attenuata] OIT40725.1 nac domain-containing protein 35 [Nicotiana attenuata]	NAC domain-containing protein 35 {ECO:0000303|PubMed:15029955}	RecName: Full=NAC domain-containing protein 35; Short=ANAC035; AltName: Full=Protein LONG VEGETATIVE PHASE 1; Short=AtLOV1
Homeobox	TRINITY_DN53658_c0_g1_i1	113.301	91.4286	368.662	GO:0003677,GO:0003700,GO:0043565,GO:0006355,GO:0003677,GO:0006355,GO:0010506,GO:0005615	814630|814630|814671|814630|814630|814630|820032|814654	PREDICTED: homeobox-leucine zipper protein HAT22-like [Nelumbo nucifera]	Homeobox-leucine zipper protein HAT22	RecName: Full=Homeobox-leucine zipper protein HAT22; AltName: Full=Homeodomain-leucine zipper protein HAT22; Short=HD-ZIP protein 22
	TRINITY_DN60330_c1_g1_i2	1161.54	893.396	4325.51	GO:0003677,GO:0003677,GO:0004803,GO:0006313,GO:0003700,GO:0043565,GO:0006355,GO:0003677,GO:0006355,GO:0048309,GO:0051028	814630|814630|188699|188699|814630|814671|814630|814630|814630|3253371|816462	PREDICTED: homeobox-leucine zipper protein ATHB-12-like isoform X1 [Nelumbo nucifera]	Homeobox-leucine zipper protein HOX6	RecName: Full=Homeobox-leucine zipper protein HOX6; AltName: Full=HD-ZIP protein HOX6; AltName: Full=Homeodomain transcription factor HOX6; AltName: Full=OsHox6 Q9XH35.2 RecName: Full=Homeobox-leucine zipper protein HOX6; AltName: Full=HD-ZIP protein HOX6; AltName: Full=Homeodomain transcription factor HOX6; AltName: Full=OsHox6
	cluster_contig32665_	36.2452	54.1442	342.932	GO:0003677,GO:0003700,GO:0043565,GO:0006355,GO:0003677,GO:0006355	814630|814630|814671|814630|814630|814630	unnamed protein product, partial [Vitis vinifera]	Homeobox-leucine zipper protein HAT22	RecName: Full=Homeobox-leucine zipper protein HAT22; AltName: Full=Homeodomain-leucine zipper protein HAT22; Short=HD-ZIP protein 22
	TRINITY_DN56416_c1_g3_i7	6.21886	1.52034	51.988	-	-	PREDICTED: homeobox-leucine zipper protein HAT22 isoform X2 [Vitis vinifera] CAN60988.1 hypothetical protein VITISV_022980 [Vitis vinifera]	Homeobox-leucine zipper protein HAT22	RecName: Full=Homeobox-leucine zipper protein HAT22; AltName: Full=Homeodomain-leucine zipper protein HAT22; Short=HD-ZIP protein 22
	TRINITY_DN60223_c0_g1_i12	0	0	45.2639	GO:0003677,GO:0008289,GO:0003700,GO:0043565,GO:0006355,GO:0007049,GO:0015197,GO:0015833,GO:0016021,GO:0043093,GO:0090529,GO:0005737,GO:0006260,GO:0003677,GO:0006302,GO:0006310,GO:0005634,GO:0003700,GO:0006355,GO:0006914,GO:0019901	814630|815343|814630|814671|814630|814895|814735|814735|814636|944783|944823|814644|814641|814630|817756|815209|814629|814630|814630|815112|814714	homeobox-leucine zipper protein ROC2 isoform X2 [Amborella trichopoda]	Homeobox-leucine zipper protein MERISTEM L1	RecName: Full=Homeobox-leucine zipper protein MERISTEM L1; AltName: Full=HD-ZIP protein ATML1; AltName: Full=Homeodomain transcription factor ATML1
	TRINITY_DN54471_c2_g3_i3	612.309	691.709	2556.65	GO:0003677,GO:0003700,GO:0043565,GO:0006355,GO:0005634,GO:0003677,GO:0006355,GO:0006914	814630|814630|814671|814630|814629|814630|814630|815112	PREDICTED: homeobox-leucine zipper protein HAT4 [Nelumbo nucifera]	Homeobox-leucine zipper protein HAT14	RecName: Full=Homeobox-leucine zipper protein HAT14; AltName: Full=Homeodomain-leucine zipper protein HAT14; Short=HD-ZIP protein 14
	TRINITY_DN54471_c2_g3_i1	84.0244	112.957	403.988	GO:0005634	814629	unnamed protein product [Coffea canephora]	Homeobox-leucine zipper protein HAT22	RecName: Full=Homeobox-leucine zipper protein HAT22; AltName: Full=Homeodomain-leucine zipper protein HAT22; Short=HD-ZIP protein 22
	TRINITY_DN56416_c1_g3_i3	16.1866	30.7496	108.777	GO:0003677,GO:0003700,GO:0043565,GO:0006355,GO:0003677,GO:0006355,GO:0006914	814630|814630|814671|814630|814630|814630|815112	PREDICTED: homeobox-leucine zipper protein HAT22 isoform X2 [Vitis vinifera] CAN60988.1 hypothetical protein VITISV_022980 [Vitis vinifera]	Homeobox-leucine zipper protein HAT22	RecName: Full=Homeobox-leucine zipper protein HAT22; AltName: Full=Homeodomain-leucine zipper protein HAT22; Short=HD-ZIP protein 22
	cluster_contig25148_	19.6428	47.8935	184.401	GO:0003677,GO:0003700,GO:0043565,GO:0006355,GO:0005515,GO:0007049,GO:0003677,GO:0006355,GO:0043093,GO:0090529,GO:0005737,GO:0006260	814630|814630|814671|814630|814641|814895|814630|814630|944783|944823|814644|814641	PREDICTED: homeobox-leucine zipper protein HAT5-like isoform X3 [Phoenix dactylifera]	Homeobox-leucine zipper protein HOX21	RecName: Full=Homeobox-leucine zipper protein HOX21; AltName: Full=HD-ZIP protein HOX21; AltName: Full=Homeodomain transcription factor HOX21; AltName: Full=OsHox21
	cluster_contig15716_	13.6951	23.829	168.586	-	-	PREDICTED: homeobox-leucine zipper protein HAT5-like isoform X3 [Phoenix dactylifera]	Homeobox-leucine zipper protein HOX21	RecName: Full=Homeobox-leucine zipper protein HOX21; AltName: Full=HD-ZIP protein HOX21; AltName: Full=Homeodomain transcription factor HOX21; AltName: Full=OsHox21
	cluster_contig15719_	46.3303	118.155	631.324	GO:0003677,GO:0003700,GO:0043565,GO:0006355,GO:0005515,GO:0003677,GO:0006355,GO:0006260	814630|814630|814671|814630|814641|814630|814630|814641	PREDICTED: homeobox-leucine zipper protein HAT5 [Nelumbo nucifera]	Homeobox-leucine zipper protein HOX21	RecName: Full=Homeobox-leucine zipper protein HOX21; AltName: Full=HD-ZIP protein HOX21; AltName: Full=Homeodomain transcription factor HOX21; AltName: Full=OsHox21
	cluster_contig27789_	7.71602	26.6696	112.946	-	-	PREDICTED: homeobox-leucine zipper protein ATHB-16-like [Tarenaya hassleriana]	Homeobox-leucine zipper protein HOX6	RecName: Full=Homeobox-leucine zipper protein HOX6; AltName: Full=HD-ZIP protein HOX6; AltName: Full=Homeodomain transcription factor HOX6; AltName: Full=OsHox6 Q9XH35.2 RecName: Full=Homeobox-leucine zipper protein HOX6; AltName: Full=HD-ZIP protein HOX6; AltName: Full=Homeodomain transcription factor HOX6; AltName: Full=OsHox6
	cluster_contig15715_	3.14886	27.6546	54.0121	GO:0003677,GO:0003700,GO:0043565,GO:0006355,GO:0007049,GO:0003677,GO:0006355,GO:0048309,GO:0051028	814630|814630|814671|814630|814895|814630|814630|3253371|816462	PREDICTED: homeobox-leucine zipper protein HAT5-like isoform X3 [Phoenix dactylifera]	Homeobox-leucine zipper protein HOX21	RecName: Full=Homeobox-leucine zipper protein HOX21; AltName: Full=HD-ZIP protein HOX21; AltName: Full=Homeodomain transcription factor HOX21; AltName: Full=OsHox21
